# Supplementary material for: Loss of Neuron Navigator 2 Impairs Brain and Cerebellar Development
Source: Cerebellum. 2022 Feb 26;22(2):206–22. doi: 10.1007/s12311-022-01379-3 (PMC9985553; doi:10.1007/s12311-022-01379-3)
Supplement: Supplementary file 5 — Supplementary file5 (XLSX 19 KB) [file 12311_2022_1379_MOESM5_ESM.xlsx]

## Sheet: gnomAD_v2.1.1_ENSG00000166833_2
Chromosome	Position	rsIDs	Reference	Alternate	Source	Filters - exomes	Filters - genomes	HGVS Consequence	Protein Consequence	Transcript Consequence	VEP Annotation	ClinVar Clinical Significance	Flags	Allele Count	Allele Number	Allele Frequency	Homozygote Count	Hemizygote Count	Allele Count African/African-American	Allele Number African/African-American	Homozygote Count African/African-American	Hemizygote Count African/African-American	Allele Count Latino/Admixed American	Allele Number Latino/Admixed American	Homozygote Count Latino/Admixed American	Hemizygote Count Latino/Admixed American	Allele Count Ashkenazi Jewish	Allele Number Ashkenazi Jewish	Homozygote Count Ashkenazi Jewish	Hemizygote Count Ashkenazi Jewish	Allele Count East Asian	Allele Number East Asian	Homozygote Count East Asian	Hemizygote Count East Asian	Allele Count European (Finnish)	Allele Number European (Finnish)	Homozygote Count European (Finnish)	Hemizygote Count European (Finnish)	Allele Count European (non-Finnish)	Allele Number European (non-Finnish)	Homozygote Count European (non-Finnish)	Hemizygote Count European (non-Finnish)	Allele Count Other	Allele Number Other	Homozygote Count Other	Hemizygote Count Other	Allele Count South Asian	Allele Number South Asian	Homozygote Count South Asian
11	19735377	rs752635077	G	T	gnomAD Exomes	PASS	NA	p.Glu46Ter	p.Glu46Ter	c.136G>T	stop_gained			1	246436	0.0000040578486909380125	0	0	0	15938	0	0	1	34444	0	0	0	9992	0	0	0	18274	0	0	0	21364	0	0	0	109808	0	0	0	6060	0	0	0	30556	0
11	19735450	rs376382958	C	CG	gnomAD Exomes	PASS	NA	p.Glu72GlyfsTer60	p.Glu72GlyfsTer60	c.214dupG	frameshift_variant			1	248388	0.000004025959386121713	0	0	0	15746	0	0	0	34540	0	0	0	9990	0	0	0	18372	0	0	0	21568	0	0	1	111486	0	0	0	6078	0	0	0	30608	0
11	19799037	rs1226040681	G	T	gnomAD Exomes	PASS	NA	p.Glu9Ter	p.Glu9Ter	c.25G>T	stop_gained			2	127980	0.00001562744178777934	0	0	0	6094	0	0	0	24312	0	0	0	8088	0	0	0	10434	0	0	0	5394	0	0	2	47298	0	0	0	3986	0	0	0	22374	0
11	19799064	rs1178085959	G	C	gnomAD Exomes,gnomAD Genomes	PASS	PASS	c.51+1G>C		c.51+1G>C	splice_donor_variant			2	158820	0.000012592872434202241	0	0	1	14676	0	0	0	25172	0	0	0	8378	0	0	0	11990	0	0	0	8804	0	0	1	62378	0	0	0	5040	0	0	0	22382	0
11	19799526	rs534966561	C	T	gnomAD Genomes	NA	PASS	p.Arg19Ter	p.Arg19Ter	c.55C>T	stop_gained			1	31336	0.000031912177687005363	0	0	0	8692	0	0	0	844	0	0	0	290	0	0	1	1556	0	0	0	3474	0	0	0	15398	0	0	0	1082	0	0	0	0	0
11	19799526	rs534966561	CG	C	gnomAD Exomes,gnomAD Genomes	PASS	PASS	p.Arg19HisfsTer12	p.Arg19HisfsTer12	c.56delG	frameshift_variant			5062	159348	0.03176695032256445	287	0	524	14778	10	0	2961	25190	192	0	24	8382	0	0	1359	11986	81	0	17	8850	0	0	31	62708	0	0	97	5070	4	0	49	22384	0
11	19799529	rs1036991258	G	A	gnomAD Exomes,gnomAD Genomes	PASS	PASS	c.57+1G>A		c.57+1G>A	splice_donor_variant			5	159390	0.00003136959658698789	0	0	4	14784	0	0	0	25194	0	0	0	8380	0	0	0	11990	0	0	0	8852	0	0	1	62734	0	0	0	5072	0	0	0	22384	0
11	19799893	rs1289808244	A	G	gnomAD Exomes	PASS	NA	c.52-2A>G		c.52-2A>G	splice_acceptor_variant			1	127842	0.000007822155473162184	0	0	0	6082	0	0	0	24308	0	0	0	8086	0	0	0	10382	0	0	0	5376	0	0	1	47250	0	0	0	3990	0	0	0	22368	0
11	19901495	rs755849353	C	T	gnomAD Exomes	PASS	NA	p.Gln198Ter	p.Gln198Ter	c.592C>T	stop_gained			1	250128	0.000003997953048039404	0	0	0	16136	0	0	0	34576	0	0	0	10070	0	0	0	18366	0	0	0	21042	0	0	1	113204	0	0	0	6122	0	0	0	30612	0
11	19955824	rs763714502	G	A	gnomAD Exomes	PASS	NA	c.2102+1G>A		c.2102+1G>A	splice_donor_variant			1	214452	0.000004663048141309011	0	0	0	15816	0	0	0	28722	0	0	0	6378	0	0	0	17274	0	0	0	19620	0	0	1	97840	0	0	0	5056	0	0	0	23746	0
11	19967945	rs1466278044	AGG	A	gnomAD Genomes	NA	PASS	p.Glu740ArgfsTer3	p.Glu740ArgfsTer3	c.2217_2218delGG	splice_acceptor_variant			1	31404	0.00003184307731499172	0	0	0	8714	0	0	0	848	0	0	0	290	0	0	0	1560	0	0	0	3476	0	0	0	15428	0	0	1	1088	0	0	0	0	0
11	20005795	rs1448923819	T	C	gnomAD Exomes	PASS	NA	c.2837+2T>C		c.2837+2T>C	splice_donor_variant			1	251184	0.000003981145295878718	0	0	0	16256	0	0	0	34584	0	0	0	10068	0	0	0	18388	0	0	0	21618	0	0	1	113524	0	0	0	6130	0	0	0	30616	0
11	20044680	rs770841349	T	A	gnomAD Exomes	PASS	NA	c.26+2T>A		c.26+2T>A	splice_donor_variant			1	157432	0.000006351948777885055	0	0	0	8074	0	0	0	24692	0	0	0	8514	0	0	0	10904	0	0	0	16908	0	0	0	61132	0	0	1	4438	0	0	0	22770	0
11	20067114	rs749208446	CG	C	gnomAD Exomes	PASS	NA	p.Val1291Ter	p.Val1291Ter	c.3871delG	frameshift_variant			1	251142	0.00000398181108695479	0	0	0	16248	0	0	0	34586	0	0	0	10064	0	0	0	18376	0	0	0	21646	0	0	1	113482	0	0	0	6126	0	0	0	30614	0
11	20067216	rs778756106	GGTAA	G	gnomAD Exomes	PASS	NA	c.3971+3_3971+6delAAGT		c.3971+3_3971+6delAAGT	splice_donor_variant		lc_lof	1	249086	0.000004014677661530556	0	0	1	16142	0	0	0	34496	0	0	0	9900	0	0	0	18332	0	0	0	21340	0	0	0	112306	0	0	0	6094	0	0	0	30476	0
11	20071449	rs768833820	T	C	gnomAD Exomes	PASS	NA	c.4505+2T>C		c.4505+2T>C	splice_donor_variant			1	251436	0.000003977155220413942	0	0	0	16256	0	0	0	34592	0	0	0	10080	0	0	0	18384	0	0	0	21642	0	0	0	113734	0	0	0	6132	0	0	1	30616	0
11	20077352	rs750453893	C	CCCGA	gnomAD Exomes	PASS	NA	p.Met1586AspfsTer12	p.Met1586AspfsTer12	c.4752_4755dupGACC	frameshift_variant			1	251202	0.0000039808600249998005	0	0	0	16254	0	0	1	34582	0	0	0	10074	0	0	0	18390	0	0	0	21638	0	0	0	113516	0	0	0	6136	0	0	0	30612	0
11	20077496	rs764563892	TGAAGAAGGTAAGGAAGGAAAG	T	gnomAD Exomes,gnomAD Genomes	PASS	PASS	c.4900+14_4900+34delGGAAGAAGGTAAGGAAGGAAA		c.4900+14_4900+34delGGAAGAAGGTAAGGAAGGAAA	splice_donor_variant		lc_lof	6	280958	0.000021355505093287966	0	0	3	24904	0	0	0	35344	0	0	0	10320	0	0	0	19818	0	0	0	24608	0	0	2	128222	0	0	1	7174	0	0	0	30568	0
11	20077504	rs749522734	G	T	gnomAD Exomes	PASS	NA	c.4900+1G>T		c.4900+1G>T	splice_donor_variant			1	247928	0.000004033429060049692	0	0	1	16114	0	0	0	34390	0	0	0	9992	0	0	0	18170	0	0	0	20696	0	0	0	111998	0	0	0	6072	0	0	0	30496	0
11	20078078	rs762048605	TC	T	gnomAD Exomes	PASS	NA	p.Ser1635TyrfsTer32	p.Ser1635TyrfsTer32	c.4904delC	frameshift_variant		lof_flag	1	248682	0.000004021199765161934	0	0	0	16244	0	0	0	34542	0	0	0	10064	0	0	0	18358	0	0	0	21624	0	0	1	111154	0	0	0	6102	0	0	0	30594	0
11	20078120	rs767949778	CA	C	gnomAD Exomes	PASS	NA	p.His1649ProfsTer18	p.His1649ProfsTer18	c.4946delA	frameshift_variant		lof_flag	1	248816	0.000004019034145714102	0	0	0	16254	0	0	0	34574	0	0	0	10066	0	0	0	18362	0	0	0	21638	0	0	0	111202	0	0	0	6114	0	0	1	30606	0
11	20078127		CA	C	gnomAD Exomes	PASS	NA	p.Leu1652PhefsTer15	p.Leu1652PhefsTer15	c.4953delA	frameshift_variant		lof_flag	1	248796	0.000004019357224392675	0	0	0	16248	0	0	0	34572	0	0	0	10066	0	0	1	18362	0	0	0	21638	0	0	0	111186	0	0	0	6116	0	0	0	30608	0
11	20078173	rs750655006	AG	A	gnomAD Exomes	PASS	NA	c.4999+1delG		c.4999+1delG	frameshift_variant		lof_flag	2	248490	0.00000804861362630287	0	0	1	16232	0	0	0	34520	0	0	0	10066	0	0	0	18346	0	0	0	21618	0	0	1	111048	0	0	0	6096	0	0	0	30564	0
11	20078175	rs759245197	G	A	gnomAD Exomes	PASS	NA	c.4999+1G>A		c.4999+1G>A	splice_donor_variant			1	248456	0.00000402485752004379	0	0	0	16226	0	0	0	34520	0	0	0	10064	0	0	1	18348	0	0	0	21614	0	0	0	111016	0	0	0	6092	0	0	0	30576	0
11	20083851	rs147383886	A	G	gnomAD Exomes	PASS	NA	c.5000-2A>G		c.5000-2A>G	splice_acceptor_variant			1	245708	0.0000040698715548537285	0	0	1	16158	0	0	0	33998	0	0	0	9942	0	0	0	17922	0	0	0	19580	0	0	0	112414	0	0	0	6016	0	0	0	29678	0
11	20089756	rs762216493	G	A	gnomAD Exomes	PASS	NA	c.5076+1G>A		c.5076+1G>A	splice_donor_variant			1	251266	0.000003979846059554417	0	0	0	16256	0	0	0	34554	0	0	0	10076	0	0	0	18364	0	0	0	21648	0	0	0	113626	0	0	0	6128	0	0	1	30614	0
11	20099097	rs1227601931	G	A	gnomAD Exomes	PASS	NA	c.5152-1G>A		c.5152-1G>A	splice_acceptor_variant			1	251190	0.000003981050201043035	0	0	0	16254	0	0	1	34572	0	0	0	10074	0	0	0	18376	0	0	0	21644	0	0	0	113534	0	0	0	6130	0	0	0	30606	0
11	20099537	rs1383098362	A	G	gnomAD Exomes	PASS	NA	c.5236-2A>G		c.5236-2A>G	splice_acceptor_variant			1	249948	0.0000040008321730920035	0	0	0	16166	0	0	0	34424	0	0	0	10056	0	0	1	18268	0	0	0	21614	0	0	0	112938	0	0	0	6092	0	0	0	30390	0
11	20112457	rs1418608328	C	T	gnomAD Genomes	NA	PASS	p.Arg1908Ter	p.Arg1908Ter	c.5722C>T	stop_gained			1	31410	0.00003183699458771092	0	0	0	8716	0	0	0	848	0	0	0	290	0	0	1	1560	0	0	0	3476	0	0	0	15432	0	0	0	1088	0	0	0	0	0
11	20117276	rs1201869382	G	A	gnomAD Exomes	PASS	NA	p.Trp2051Ter	p.Trp2051Ter	c.6152G>A	stop_gained			1	251470	0.0000039766174891637175	0	0	0	16256	0	0	0	34592	0	0	0	10080	0	0	0	18394	0	0	0	21648	0	0	1	113748	0	0	0	6138	0	0	0	30614	0
11	20117310	rs1397245049	C	CA	gnomAD Exomes	PASS	NA	p.Glu2064ArgfsTer69	p.Glu2064ArgfsTer69	c.6189dupA	frameshift_variant			1	251398	0.000003977756386287878	0	0	0	16254	0	0	0	34590	0	0	0	10080	0	0	0	18392	0	0	0	21646	0	0	1	113686	0	0	0	6136	0	0	0	30614	0
11	20124940	rs761522307	GC	G	gnomAD Exomes	PASS	NA	p.Cys2245Ter	p.Cys2245Ter	c.6735delC	frameshift_variant			1	250520	0.0000039916972696790676	0	0	0	16252	0	0	0	34514	0	0	0	10010	0	0	1	18390	0	0	0	21592	0	0	0	113134	0	0	0	6114	0	0	0	30514	0
11	20125198	rs760944900	G	A	gnomAD Exomes	PASS	NA	c.6750-1G>A		c.6750-1G>A	splice_acceptor_variant			1	251480	0.000003976459360585334	0	0	0	16256	0	0	0	34586	0	0	0	10080	0	0	0	18394	0	0	1	21648	0	0	0	113762	0	0	0	6138	0	0	0	30616	0
11	20127126	rs1345554509	C	T	gnomAD Exomes	PASS	NA	p.Arg2291Ter	p.Arg2291Ter	c.6871C>T	stop_gained			2	251306	0.000007958425186824031	0	0	0	16254	0	0	0	34570	0	0	0	10078	0	0	0	18382	0	0	0	21640	0	0	2	113642	0	0	0	6130	0	0	0	30610	0
11	20127167		G	GC	gnomAD Exomes	PASS	NA	p.Arg2305ProfsTer12	p.Arg2305ProfsTer12	c.6913dupC	frameshift_variant			1	251410	0.000003977566524800128	0	0	0	16256	0	0	0	34586	0	0	0	10080	0	0	0	18382	0	0	0	21648	0	0	1	113708	0	0	0	6138	0	0	0	30612	0
11	20136222	rs757817190	G	T	gnomAD Exomes	PASS	NA	p.Glu2408Ter	p.Glu2408Ter	c.7222G>T	stop_gained			1	251266	0.000003979846059554417	0	0	0	16242	0	0	0	34576	0	0	0	10076	0	0	1	18386	0	0	0	21608	0	0	0	113632	0	0	0	6130	0	0	0	30616	0
11	20139700	rs769335443	C	T	gnomAD Exomes	PASS	NA	p.Gln2455Ter	p.Gln2455Ter	c.7363C>T	stop_gained			2	251280	0.00000795924864692773	0	0	0	16256	0	0	0	34586	0	0	0	10076	0	0	0	18392	0	0	0	21576	0	0	2	113642	0	0	0	6136	0	0	0	30616	0
11	20139727	rs759926882	C	T	gnomAD Exomes	PASS	NA	p.Gln2464Ter	p.Gln2464Ter	c.7390C>T	stop_gained			4	251450	0.000015907735136209982	0	0	0	16256	0	0	0	34586	0	0	0	10080	0	0	1	18392	0	0	0	21640	0	0	3	113742	0	0	0	6138	0	0	0	30616	0
11	20139790	rs747775388	G	T	gnomAD Exomes	PASS	NA	p.Glu2485Ter	p.Glu2485Ter	c.7453G>T	stop_gained		lc_lof	5	251342	0.000019893213231373985	0	0	0	16254	0	0	0	34570	0	0	0	10074	0	0	0	18392	0	0	0	21584	0	0	0	113724	0	0	0	6134	0	0	5	30610	0
	Of note the variant p.Arg19HisfsTer12 † was curanted as "not Lof". The following factors contributed to this verdict: low relative mean Pext/Pext does not support splicing, minority of transcripts weak gene conservation.
[truncated: 1 more columns]
